# Supplementary material for: Vection is the main contributor to motion sickness induced by visual yaw rotation: Implications for conflict and eye movement theories
Source: PLoS One. 2017 Apr 5;12(4):e0175305. doi: 10.1371/journal.pone.0175305 (PMC5381945; doi:10.1371/journal.pone.0175305)
Supplement: S1 Dataset — A description of parameter names is provided on the second worksheet. (XLSX) [file pone.0175305.s001.xlsx]

## Sheet: VIMS_DATA
Dataset belonging to the study: "Vection is the main contributor to motion sickness induced by visual yaw rotation: Implcation for current theories" (Nooij et al.)
Contact: suzanne.nooij@tuebingen.mpg.de
See next page for an explanation of variable names
		GENERAL					VIMS: Fast Motion Sickness Scores																	VIMS: Simulator Sickness Questionnaire								EYE MOVEMENTS					HEAD MOVEMENTS						VECTION
subject_id	session	cond_name	cond_id	fixation	ellipse	ellipseSize	FMS_t0	FMS_t2	FMS_t4	FMS_t6	FMS_t8	FMS_t10	FMS_t12	FMS_t14	FMS_t16	FMS_t18	FMS_t20	FMS_t25	FMSmax	survivaltime	FMS_Norm	Sick	Sick_Included	N1	O1	D1	TS1	N2	O2	D2	TS2	SPV_median	NystFreq	IMU_HM_n3	IMU_HM_n3_norm	IMU_HM_angle_mean	IMU_HM_omega_EH_mean	IMU_pitch_tilt_trend	IMU_roll_tilt_trend	IMU_pitch_tilt_rangeraw	IMU_roll_tilt_rangeraw	Vection_MeanRating	Vection_SDDerivative	Vection_nReductions
1	1	FixOn - EllipsOff	3	1	0	0	2	4	3	4	4	4	6	7	7	5	8	7	8	20	0.4	Y	1	0	15.16	55.68	22.44	57.24	68.22	139.2	93.5		0	0	0			-2.81541	0.841355	3.44921	1.19061	0.634277	0.129652	25
1	2	FixOn - EllipsOn	4	1	1	110	2	4	5	7	5	6	5	10	10	8	10	9	10	20	0.5	Y	1	0	22.74	27.84	18.7	95.4	106.12	222.72	149.6	0.00217161	0	0	0			-0.0634474	0.983682	1.40661	1.85466	0.403865	0.0955792	17
1	3	FixOff - EllipsOn	2	0	1	90	3	2	2	3	4	5	7	7	5	5	7	10	7	20	0.35	Y	1	9.54	0	27.84	11.22	76.32	98.54	194.88	130.9	0.385334	4.24676	2	0.1	0.497615	3.28631	-1.15329	0.00394541	2.2225	0.835372	0.200947	0.108819	28
1	4	FixOff - EllipsOff	1	0	0	0	3	7	10	12	15							12	15	8	1.875	Y	1	38.16	22.74	55.68	41.14	190.8	106.12	180.96	175.78	0.68764	6.3076	10	1.25	0.602167	3.31422	-0.429532	1.06624	2.11307	2.01395	0.937065	0.0842142	5
2	1	FixOff - EllipsOn	2	0	1	110	0	0	0	1	1	1	1	0	0	0	0	0	1	20	0.05	N	0	0	0	0	0	0	7.58	0	3.74	0.748102	5.13444	5	0.25	1.36531	6.03807	-1.37525	-0.337222	5.07182	2.41731	0.236108	0.0328937	2
2	2	FixOn - EllipsOff	3	1	0	0	0	0	0	0	0	0	0	0	0	0	0	0	0	20	0	N	0	0	0	0	0	0	0	0	0	0.00381571	0	3	0.15	0.81254	3.5881	-5.46751	1.28321	5.26033	2.34111	0.0381966	0.0192812	2
2	3	FixOff - EllipsOff	1	0	0	0	0	0	0	0	0	0	0	0	0	0	0	0	0	20	0	N	0	0	0	0	0	0	0	0	0	0.740293	7.61338	6	0.3	0.870213	4.40047	-2.61374	0.107152	3.42973	1.58824	0.850148	0.0585242	10
2	4	FixOn - EllipsOn	4	1	1	110	0	0	0	0	0	0	0	0	0	0	0	0	0	20	0	N	0	0	0	0	0	0	0	0	0	0.00303484	0	25	1.25	2.42157	4.70698	-2.01628	-0.245126	7.66905	8.84628	-0.0104254	0.00897163	0
3	1	FixOn - EllipsOff	3	1	0	0	0	0	0	0	0	0	2	0	5	2	5	5	5	20	0.25	N	1	9.54	37.9	69.6	41.14	19.08	83.38	97.44	74.8	0.000834635	0	14	0.7	1.27892	3.98711	-4.53298	1.28192	6.29394	2.90547	0.964909	0.0859611	5
3	2	FixOn - EllipsOn	4	1	1	110	0	0	0	0	2	6	7	5	5	5	5	5	7	20	0.35	Y	1	9.54	30.32	41.76	29.92	47.7	113.7	167.04	119.68	0.00212	0	2	0.1	1.07399	3.52983	-2.40713	0.133254	4.3711	1.82831	0.949128	0.0775301	15
3	3	FixOff - EllipsOn	2	0	1	130	0	0	0	0	2	0	0	2	1	0	0	2	2	20	0.1	Y	1	0	7.58	13.92	7.48	57.24	128.86	125.28	119.68	0.102823	4.69792	1	0.05	0.579504	2.96881	-2.12155	0.343243	3.32029	1.80711	0.704883	0.118714	18
3	4	FixOff - EllipsOff	1	0	0	0	0	0	0	0	0	0	0	0	0	0	0	0	0	20	0	N	1	9.54	37.9	69.6	41.14	19.08	113.7	167.04	108.46	0.0114953	3.61997	0	0			-1.47055	-0.00613012	4.81564	5.10977	0.976372	0.0429903	3
4	1	FixOn - EllipsOn	4	1	1	110	0	0	0	0	0	1	1	0	1	0	0	1	1	20	0.05	N	1	0	0	0	0	9.54	15.16	27.84	18.7	-0.000585579	0	16	0.8	0.889737	5.03648	-2.87978	0.278031	4.69367	3.57812	0.151758	0.164711	29
4	2	FixOff - EllipsOff	1	0	0	0	0	0	0	0	0	0	0	0	0	0	0	0	0	20	0	N	1	0	0	0	0	0	7.58	0	3.74	0.00220784	1.44308	7	0.35	0.618628	3.61305	0.350414	1.17997	2.41674	1.84263	0.236612	0.0947029	19
4	3	FixOn - EllipsOff	3	1	0	0	0	0	0	0	0	0	0	0	0	0	1	1	1	20	0.05	N	1	0	0	0	0	9.54	22.74	27.84	22.44	0.00173072	0	7	0.35	0.60147	3.77853	-2.64654	-0.63005	3.57698	1.73664	0.498817	0.0833919	27
4	4	FixOff - EllipsOn	2	0	1	90	0	0	1	1	1	2	3	3	4	4	2	2	4	20	0.2	Y	1	0	0	0	0	38.16	30.32	83.52	52.36	0.721626	4.08884									0.633097	0.0973627	20
5	1	FixOff - EllipsOff	1	0	0	0	3	4	4	4	5	5	5	5	6	6	6	6	6	20	0.3	Y	1	9.54	15.16	13.92	14.96	38.16	53.06	83.52	63.58	0.742117	4.08782	0	0			-0.925762	-0.506267	1.61001	1.1717	0.708262	0.205331	41
5	2	FixOff - EllipsOn	2	0	1	130	3	3	3	5	8	10	10	10	10	8	8	8	10	20	0.5	Y	1	9.54	22.74	0	14.96	19.08	45.48	83.52	52.36	0.306967	3.50385	0	0			-0.776227	2.44195	2.09187	3.00746	0.450901	0.109922	40
5	3	FixOn - EllipsOn	4	1	1	170	2	2	3	5	5	5	4	5	5	4	5	5	5	20	0.25	Y	1	0	0	13.92	3.74	19.08	30.32	55.68	37.4	-0.00219192	0	1	0.05	0.359114	22.8759	6.36385	0.00651923	6.65892	1.38942	0.231766	0.035435	5
5	4	FixOn - EllipsOff	3	1	0	0	3	3	3	5	7	5	5	5	5	5	5	5	7	20	0.35	Y	1	0	7.58	55.68	18.7	38.16	60.64	97.44	71.06	0.00512029	0	0	0			-1.16363	-0.615753	2.06723	1.08919	0.307553	0.0460868	3
7	1	FixOn - EllipsOff	3	1	0	0	0	0	0	0	0	0	0	0	0	0	0	1	0	20	0	N	0	0	7.58	0	3.74	9.54	30.32	27.84	26.18	0.00270908	0	1	0.05	0.214205	2.99915	-0.223783	0.559117	1.84893	1.50401	0.466424	0.0467195	10
7	2	FixOn - EllipsOn	4	1	1	110	0	0	0	0	0	0	0	0	0	0	0	1	0	20	0	N	0	0	15.16	27.84	14.96	19.08	30.32	41.76	33.66		0	0	0			-2.91681	-1.04001	4.0342	1.70856	0.737783	0.0500516	9
7	3	FixOff - EllipsOn	2	0	1	110	0	0	0	2	2	1	2	0	2	2	1	2	2	20	0.1	N	0	0	7.58	0	3.74	28.62	53.06	69.6	56.1	0.10608	6.3076	0	0			-1.25386	0.491331	2.17437	1.24504	0.694267	0.0291184	9
7	4	FixOff - EllipsOff	1	0	0	0	0	0	1	2	2	2	2	4	4	4	2	4	4	20	0.2	N	0	38.16	15.16	27.84	29.92	47.7	45.48	69.6	59.84	0.297048	4.24456	0	0			0.180945	-1.45752	1.48912	1.72632	0.872677	0.0394556	7
8	1	FixOn - EllipsOn	4	1	1	110	1	8	6	5	7	9	8	11	12	10	9	4	12	20	0.6	Y	1	47.7	30.32	55.68	48.62	104.94	128.86	180.96	153.34	0.00179662	0	0	0			-0.855192	0.989687	1.81857	1.73091	0.569026	0.0639635	60
8	2	FixOff - EllipsOff	1	0	0	0	6	3	7	10	12	13	13	14	15			9	15	16	0.9375	Y	1	57.24	75.8	139.2	97.24	85.86	144.02	194.88	157.08	0.230534	6.30882	0	0			0.281801	-0.283177	1.41177	1.15909	0.91018	0.0858845	31
8	3	FixOn - EllipsOff	3	1	0	0	3	4	7	8	10	11	11	12	12	13	13	7	13	20	0.65	Y	1	19.08	53.06	55.68	48.62	95.4	144.02	208.8	164.56	0.00203673	0	0	0			-1.43956	0.562011	1.6421	1.18316	0.837652	0.0378085	29
8	4	FixOff - EllipsOn	2	0	1	110	2	3	4	5	5	5	6	5	6	6	5	4	6	20	0.3	N	1	38.16	60.64	69.6	63.58	57.24	121.28	153.12	123.42	0.377542	8.49132	0	0			-0.312512	1.05474	2.07525	1.5424	0.0482372	0.0313026	5
9	1	FixOff - EllipsOff	1	0	0	0	0	0	5	7	7	8	10	11	11	12	14	14	14	20	0.7	Y	1	0	0	0	0	85.86	53.06	111.36	89.76	0.753026	3.94225	0	0			-3.6907	-0.845582	4.35276	1.91769	0.980796	0.0171453	0
9	2	FixOff - EllipsOn	2	0	1	110	2	2	5	6	7	8	8	10	11	12	13	13	13	20	0.65	Y	1	9.54	15.16	27.84	18.7	76.32	53.06	69.6	74.8	0.679716	3.87329	1	0.05	3.35837	4.55523	-2.46736	-0.829128	4.86659	4.93635	0.525233	0.0747724	33
9	3	FixOn - EllipsOn	4	1	1	110	0	0	0	0	0	0	0	2	2	2	2	2	2	20	0.1	Y	1	0	0	0	0	28.62	30.32	41.76	37.4	0.019763	0	1	0.05	0.555928	7.73105	0.943731	0.339529	1.73492	2.27923	0.290896	0.0666689	25
9	4	FixOn - EllipsOff	3	1	0	0	0	0	0	0	2	2	3	3	3	3	4	4	4	20	0.2	Y	1	0	0	0	0	19.08	15.16	13.92	18.7	0.028942	0	1	0.05	0.99653	3.41697	0.0445089	-0.173641	1.64611	1.67934	0.533593	0.0980499	37
11	1	FixOn - EllipsOff	3	1	0	0	0	0	0	0	0	0	0	0	0	0	0	0	0	20	0	N	0	0	15.16	13.92	11.22	9.54	22.74	13.92	18.7	0.00268229	0	0	0			0.485184	-1.42126	1.36536	1.6209	0.330289	0.0101833	1
11	2	FixOn - EllipsOn	4	1	1	110	0	1	1	1	0	0	0	0	0	0	0	0	1	20	0.05	N	0	9.54	0	13.92	7.48	9.54	15.16	13.92	14.96	-0.000788655	0	0	0			0.697812	-1.21656	1.50974	1.23873	0.112876	0.0048119	0
11	3	FixOff - EllipsOn	2	0	1	110	1	1	1	1	1	1	1	2	2	2	2	2	2	20	0.1	N	0	0	7.58	27.84	11.22	47.7	37.9	27.84	44.88	0.0610146	2.06348	0	0			0.269259	-0.92931	0.929338	1.33671	0.175495	0.00689671	0
11	4	FixOff - EllipsOff	1	0	0	0	0	1	1	2	2	2	2	2	4	3	3	3	4	20	0.2	N	0	0	7.58	13.92	7.48	57.24	60.64	125.28	86.02	0.792728	4.20534	0	0			-0.790727	-0.55178	1.61001	1.61001	0.94569	0.00904429	0
12	1	FixOn - EllipsOn	4	1	1	110	12	0	2	3	5	10	10	12	14	14	15	15	15	20	0.75	Y	1	85.86	75.8	41.76	82.28	47.7	90.96	69.6	82.28	0.00835581	0	5	0.25	0.895966	3.11633	-2.22893	2.79236	3.27789	3.8159	0.907109	0.0217798	2
12	2	FixOff - EllipsOff	1	0	0	0	2	0	5	7	10	15						15	15	10	1.5	Y	1	19.08	30.32	0	22.44	104.94	121.28	180.96	149.6	0.889198	6.90489	7	0.7	1.19582	3.57314	-0.114447	-0.585263	4.01242	1.78362	0.990221	0.0843305	1
12	3	FixOn - EllipsOff	3	1	0	0	5	5	7	7	10	12	15					15	15	12	1.25	Y	1	19.08	60.64	69.6	56.1	85.86	136.44	194.88	153.34	0.00226687	0	0	0			-0.193027	0.263297	1.10524	0.725938	0.992673	0.0786467	0
12	4	FixOff - EllipsOn	2	0	1	90	3	3	5	5	8	10	13	15				15	15	14	1.07143	Y	1	19.08	60.64	55.68	52.36	66.78	121.28	167.04	130.9	0.792372	3.34572	2	0.142857	0.736157	3.3151	-1.49797	1.71554	4.19233	3.48244	0.903974	0.0639024	2
13	1	FixOff - EllipsOff	1	0	0	0	1	2	3	3	3	6	6	6	5	5	5	5	6	20	0.3	N	1	9.54	15.16	55.68	26.18	66.78	83.38	97.44	93.5			3	0.15	1.18608	4.807	-9.12159	1.96209	9.0195	2.89344	0.804355	0.103839	10
13	2	FixOff - EllipsOn	2	0	1	70	5	5	7	7	7	10	10	10	10	7	10	10	10	20	0.5	Y	1	28.62	15.16	27.84	26.18	95.4	75.8	125.28	108.46	0.0219457	3.80669	12	0.6	1.18428	3.96658	-4.18706	1.84563	6.2567	4.45647	0.408482	0.0490642	6
13	3	FixOn - EllipsOn	4	1	1	70	4	5	5	8	8	8	8	8	8	8	8	8	8	20	0.4	Y	1	28.62	30.32	0	26.18	104.94	113.7	139.2	134.64	0.000249217	0	2	0.1	4.14884	5.50841	-5.60538	3.06243	6.09111	3.73683	0.655651	0.0756631	17
13	4	FixOn - EllipsOff	3	1	0	0	2	2	4	5	5	6	6	7	8	8	8	8	8	20	0.4	Y	1	9.54	7.58	13.92	11.22	95.4	98.54	111.36	115.94	0.000825214	0	0	0			-3.92805	1.42259	3.95914	2.0002	0.724183	0.0586982	3
14	1	FixOff - EllipsOn	2	0	1	70	4	2	2	4	8	8	7	9	8	9	10	7	10	20	0.5	Y	1	28.62	30.32	97.44	52.36	47.7	90.96	111.36	93.5	0.843267	4.59966	4	0.2	1.41576	6.15353	-5.33198	-2.8191	5.1698	3.1971	0.839087	0.0217774	7
14	2	FixOn - EllipsOff	3	1	0	0	2	1	2	2	1	3	1	1	0	0	1	2	3	20	0.15	N	1	9.54	15.16	27.84	18.7	38.16	37.9	69.6	52.36	0.00104471	0	2	0.1	3.98115	3.89838	-4.48563	0.619171	8.18893	4.1065	0.370845	0.0598711	13
14	3	FixOff - EllipsOff	1	0	0	0	4	4	5	4	6	7	6	6	6	7	6	9	7	20	0.35	Y	1	19.08	53.06	69.6	52.36	85.86	106.12	167.04	130.9	0.947629	5.13444	5	0.25	0.615563	9.60187	-5.48825	-2.41412	5.84188	2.69004	0.994635	0.0189284	0
14	4	FixOn - EllipsOn	4	1	1	90	2	1	1	0	1	1	1	2	2	1	2	1	2	20	0.1	N	1	19.08	45.48	69.6	48.62	19.08	37.9	55.68	41.14	0.000744392	0									0.654953	0.064883	12
15	1	FixOn - EllipsOff	3	1	0	0	0	0	2	3	5	4	5	7	4	3	4	1	7	20	0.35	N	1	57.24	60.64	27.84	59.84	9.54	37.9	27.84	29.92	0.00306642	0	0	0			-0.695364	1.82502	1.83404	2.52445	0.453498	0.0657653	12
15	2	FixOn - EllipsOn	4	1	1	110	0	0	0	0	0	1	1	3	3	3	3	0	3	20	0.15	N	1	0	7.58	0	3.74	19.08	83.38	83.52	71.06	0.00146276	0	2	0.1	1.14455	3.21488	3.44569	-0.198422	5.08679	3.01769	0.040108	0.0291475	6
15	3	FixOff - EllipsOn	2	0	1	90	0	1	2	4	4	4	4	6	5	5	5	4	6	20	0.3	N	1	0	15.16	13.92	11.22	47.7	128.86	180.96	130.9	0.234298	5.66137	0	0			7.12501	2.87032	7.87015	4.25364	0.129908	0.0817641	25
15	4	FixOff - EllipsOff	1	0	0	0	0	2	4	5	7	10	10	12	13	14	15	5	15	20	0.75	Y	1	0	0	0	0	47.7	60.64	97.44	74.8	0.768159	5.80993	2	0.1	0.522931	3.36779	-1.09169	1.05061	2.28381	2.71467	0.842803	0.175246	44
17	1	FixOff - EllipsOff	1	0	0	0	2	1	2	5	7	7	10	12	13	15		14	15	18	0.833333	Y	1	0	22.74	27.84	18.7	104.94	68.22	97.44	100.98	0.609484	3.50535	0	0			-2.39791	0.297625	3.92185	2.36692	0.568707	0.126423	39
17	2	FixOff - EllipsOn	2	0	1	130	1	1	2	4	5	5	5	8	10	10	10	10	10	20	0.5	Y	1	0	0	0	0	95.4	53.06	83.52	86.02	0.681749	3.74235	0	0			-0.176875	1.40452	1.09034	1.69023	0.36604	0.0481593	13
17	3	FixOn - EllipsOn	4	1	1	130	1	1	1	1	1	1	1	1	2	2	2	2	2	20	0.1	N	1	0	7.58	0	3.74	0	30.32	13.92	18.7	-0.000238075	0	1	0.05	0.446241	3.02892	-2.34753	0.803015	2.90089	1.70054	0.00102544	0.00159933	0
17	4	FixOn - EllipsOff	3	1	0	0	1	1	2	2	2	4	4	5	5	5	5	5	5	20	0.25	N	1	0	7.58	0	3.74	28.62	30.32	27.84	33.66	0.00251423	0	1	0.05	1.13446	4.25563	0.6648	0.525815	1.5361	2.20761	0.278805	0.02119	6
19	1	FixOff - EllipsOff	1	0	0	0	0	0	1	3	3	2	2	3	4	3	5	3	5	20	0.25	Y	1	9.54	15.16	13.92	14.96	28.62	68.22	111.36	74.8	0.826357	4.32924	0	0			-6.81917	-2.88731	6.47099	3.84054	0.867593	0.0704276	34
19	2	FixOff - EllipsOn	2	0	1	110	1	0	0	1	2	2	3	4	4	4	4	4	4	20	0.2	Y	1	19.08	45.48	13.92	33.66	57.24	75.8	55.68	74.8	0.664793	4.32981	0	0			-0.383093	0.251227	0.995228	0.733386	0.154412	0.110523	57
19	3	FixOn - EllipsOn	4	1	1	130	1	1	1	1	1	1	1	1	1	1	1	1	1	20	0.05	N	1	19.08	30.32	13.92	26.18	19.08	60.64	27.84	44.88	-0.00338399	0	0	0			-4.07173	0.181721	5.19444	1.15623	0.0338899	0.0285766	4
19	4	FixOn - EllipsOff	3	1	0	0	1	1	1	2	2	3	4	4	4	4	4	4	4	20	0.2	Y	1	0	7.58	13.92	7.48	19.08	60.64	55.68	52.36	0.00829537	0	0	0			-0.658604	5.85075	1.8031	5.91694	0.67974	0.0625434	18

## Sheet: variable descriptions
	Variables in VIMS dataset
Type	VarName	Description
generic	id	subject id
generic	session	session number (1-4)
generic	cond_name	Condition name, (coupled to cond_id)
generic	cond_id	Condition id (1-4), coupled to condition name
generic	fixation	Fixation point on (1, for cond_id 3,4) or off (0, for cond_id 1,2)
generic	ellipse	Ellipse present (1, for cond_id 2,4) or absent (0, for cond_id 1,3)
generic	ellipse size	Size of ellipse in deg (horizontal range)
Sickness	t0	FMS score just before trial start
Sickness	t2	FMS score during trial, after 2 min. Is NaN when trial is aborted earlier
Sickness	t4	FMS score after 4 min. Is NaN when trial is aborted earlier
Sickness	t6	FMS score after 6 min. Is NaN when trial is aborted earlier
Sickness	t8	idem
Sickness	t10	idem
Sickness	t12	idem
Sickness	t14	idem
Sickness	t16	idem
Sickness	t18	idem
Sickness	t20	FMS score after 20 min. Is NaN when trial is aborted earlier
Sickness	t25	FMS score in post test, usually a few min. after trial end
Sickness	FMSmax	Maximum FMS score during trial (is usually the last)
Sickness	survivaltime	Duration of stimulation in min before reaching FMS 15 (maximum of 20 min)
Sickness	FMSmaxNorm	FMS max / survivaltime
Sickness	Sick?	Answer to the question "Do you feel motion sick in this session?"
Sickness	Sick Included	Trials included in regression analysis
Sickness	N1	SSQ Nausea subscore pretest
Sickness	O1	SSQ Oculomotor subscore pretest
Sickness	D1	SSQ Disorientation subscore pretest
Sickness	TS1	SSQ Total Score pretest
Sickness	N2	SSQ Nausea subscore posttest
Sickness	O2	SSQ Oculomotor subscore posttest
Sickness	D2	SSQ Disorientation subscore posttest
Sickness	TS2	SSQ Total Score posttest
EyeMovements	SPV_median	Slow Phase Velocity gain: median, expressed as a gain
EyeMovements	Nyst_Freq	Nystagmus freq [hz]
Head movements	IMU_HM_n3	Number of Head movements (HM)
Head movements	IMU_HM_n3_norm	Number of HM / survival time
Head movements	IMU_HM_angle_mean	average HM angle (pitch + roll)
Head movements	IMU_HM_omega_EH_mean	average of max(omega_EH) per HM [deg/s]
Head movements	IMU_roll_tilt_trend	magnitude linear trend in head orientation signal (roll) (in deg)
Head movements	IMU_pitch_tilt_trend	magnitude linear trend in head orientation signal (pitch)(in deg)
Head movements	IMU_pitch_tilt_rangeraw	Diff between min an max angle, raw data, pitch
Head movements	IMU_roll_tilt_rangeraw	Diff between min an max angle, raw data, roll
Vection	Vection_MeanRating	Mean vection rating [0,1]
Vection	Vection_SDDerivative	SD(dV)
Vection	Vection_nReductions	Number of reductions
